# Supplementary material for: The histone methyltransferase DOT1B is dispensable for stage differentiation and macrophage infection of Leishmania mexicana
Source: Front Cell Infect Microbiol. 2025 Jan 20;14:1502339. doi: 10.3389/fcimb.2024.1502339 (PMC11788152; doi:10.3389/fcimb.2024.1502339)
Supplement: Supplementary file 2 [file Table1.xlsx]

## Sheet: Tabelle1
	S. Table 1: Primer sequences used in this study.
	Experiment	Primer	Sequence
	DOT1B knock-out generation	Upstream forward primer	5’-CGCCGACCCACGCTACAATGCAGGGCACCGgtataatgcagacctgctgc-3‘
	DOT1B knock-out generation	Downstream reverse primer	5’-GAACAGCCGGAAGGGTAGCTGCACCAGCAAccaatttgagagacctgtgc-3‘
	DOT1B knock-out generation	5' sgRNA primer	5’-gaaattaatacgactcactataggAAATGCAGCTTACAGCGAAGgttttagagctagaaatagc-3‘
	DOT1B knock-out generation	3' sgRNA primer	5’- gaaattaatacgactcactataggCAACACTCGAAAATGATGTCgttttagagctagaaatagc-3’
	DOT1B add-back generation	forward primer	5'-taagcaactagtaacccttcgaacgtgattgcc-3'
	DOT1B add-back generation	reverse primer	5'-ccggaattcagcaacgagaagagggaaggg-3'
